# Supplementary material for: Nanoparticle-Based mRNA Vaccine Induces Protective Neutralizing Antibodies Against Infectious Bronchitis Virus in In-Vivo Infection
Source: Vaccines (Basel). 2025 May 26;13(6):568. doi: 10.3390/vaccines13060568 (PMC12197329; doi:10.3390/vaccines13060568)
Supplement: Supplementary file 1 [file vaccines-13-00568-s001.zip]

Archive with 1 entries (1 files):
- vaccines-3605671-supplementary.pdf
